# Supplementary material for: Treatment with specific soluble factors promotes the functional maturation of transcription factor-mediated, pancreatic transdifferentiated cells
Source: PLoS One. 2018 May 16;13(5):e0197175. doi: 10.1371/journal.pone.0197175 (PMC5955553; doi:10.1371/journal.pone.0197175)
Supplement: S1 Dataset — (ZIP) [file pone.0197175.s004.zip]

Archive with 20 entries (17 files):
- Data underlying this study/
- Data underlying this study/Minimal data set Fig 4.xlsx
- __MACOSX/
- __MACOSX/Data underlying this study/
- __MACOSX/Data underlying this study/._Minimal data set Fig 4.xlsx
- Data underlying this study/Minimal data set Fig 8.xlsx
- __MACOSX/Data underlying this study/._Minimal data set Fig 8.xlsx
- Data underlying this study/Minimal data set Fig 5.xlsx
- __MACOSX/Data underlying this study/._Minimal data set Fig 5.xlsx
- Data underlying this study/Minimal data set Fig 2.xlsx
- __MACOSX/Data underlying this study/._Minimal data set Fig 2.xlsx
- Data underlying this study/Minimal data set Fig 3.xlsx
- __MACOSX/Data underlying this study/._Minimal data set Fig 3.xlsx
- Data underlying this study/Minimal data set Fig 1.xlsx
- __MACOSX/Data underlying this study/._Minimal data set Fig 1.xlsx
- Data underlying this study/Minimal data set Fig 6.xlsx
- __MACOSX/Data underlying this study/._Minimal data set Fig 6.xlsx
- Data underlying this study/Minimal data set Fig 7.xlsx
- __MACOSX/Data underlying this study/._Minimal data set Fig 7.xlsx
- __MACOSX/._Data underlying this study
