# Supplementary material for: Treatment with specific soluble factors promotes the functional maturation of transcription factor-mediated, pancreatic transdifferentiated cells
Source: PLoS One. 2018 May 16;13(5):e0197175. doi: 10.1371/journal.pone.0197175 (PMC5955553; doi:10.1371/journal.pone.0197175)
Supplement: S1 Dataset — (ZIP) [file pone.0197175.s004.zip › Data underlying this study/Minimal data set Fig 4.xlsx]

## Sheet: 4A
The data are presented as fold-changes in Ins1 gene expressions relative to the values in the untreated cells.
	N2-, M3-	N2+, M3-	N2-, M3+	N2+, M3+	βTC6
Replicate 1	1	1.48	1.09	1.77	115
Replicate 2	1	1.24	0.759	1.3	131.129
Replicate 3	1	1.25	0.785	1.28	141
Replicate 4	1	0.997	1.5	2.04	135.577

## Sheet: 4B
The data are presented as fold-changes in Ins2 gene expressions relative to the values in the untreated cells.
	N2-, M3-	N2+, M3-	N2-, M3+	N2+, M3+	βTC6
Replicate 1	1	1.71	1.17	2.04	14.7
Replicate 2	1	1.32	1.12	1.59	22.039
Replicate 3	1	1.57	1.04	1.73	34.6
Replicate 4	1	1.88	1.32	2.14	52.424

## Sheet: 4C
The data are presented as fold-changes in Pcsk1 gene expressions relative to the values in the untreated cells.
	N2-, M3-	N2+, M3-	N2-, M3+	N2+, M3+	βTC6
Replicate 1	1	4.03	1.57	5.38	4848
Replicate 2	1	4.3	0.547	4	7056.77
Replicate 3	1	2.76	0	1.97	4974
Replicate 4	1	2.77	1.71	1.95	9583.82

## Sheet: 4D
The data are presented as fold-changes in Pcsk2 gene expressions relative to the values in the untreated cells.
	N2-, M3-	N2+, M3-	N2-, M3+	N2+, M3+	βTC6
Replicate 1	1	3.42	1.2	2.17	4633
Replicate 2	1	2.07	0.419	1.52	3828.93
Replicate 3	1	1.97	1.03	1.35	3527
Replicate 4	1	1.53	0.509	1.84	7700.87

## Sheet: 4E
	N2-, M3-	N2+, M3-	N2-, M3+	N2+, M3+	βTC6
Replicate 1	42.8655	522.815	144.521	457.517	259802
Replicate 2	68.3501	549.969	194.932	434.96	324667
Replicate 3	64.5298	379.218	181.3	879.879	276537
Replicate 4	32.5837	392.85	184.238	732.467	278342

## Sheet: 4J
	N2-, M3-	N2+, M3+
Replicate 1 - field 1	79.4118	92.2222
Replicate 1 - field 2	69.5652	90
Replicate 1 - field 3	72.2222	89.2857
Replicate 1 - field 4	80.4878	86.0215
Replicate 1 - field 5	75	93.3333
Replicate 1 - field 6	68.4211	86.4865
Replicate 1 - field 7	83.871	84.127
Replicate 1 - field 8	82.5	80.2469
Replicate 1 - field 9	75	89.4737
Replicate 1 - field 10	73.1707	80.3571
Replicate 2 - field 1	80.3571	91.5254
Replicate 2 - field 2	78.3333	81.5789
Replicate 2 - field 3	78.5714	89.7959
Replicate 2 - field 4	82.8571	90.2439
Replicate 2 - field 5	66.6667	85.7143
Replicate 2 - field 6	68.5185	81.8182
Replicate 2 - field 7	78	90.9091
Replicate 2 - field 8	71.0526	86.8421
Replicate 2 - field 9	78.9474	79.6296
Replicate 2 - field 10	51.5152	62.6316
Replicate 3 - field 1	49.1803	63.2
Replicate 3 - field 2	58.4906	67.3077
Replicate 3 - field 3	66.6667	73.2558
Replicate 3 - field 4	74.6032	73.2673
Replicate 3 - field 5	86.8421	93.75
Replicate 3 - field 6	70.8333	73.5294
Replicate 3 - field 7	85.7143	76.9231
Replicate 3 - field 8	71.6667	87.5
Replicate 3 - field 9	86	86.2069
Replicate 3 - field 10	79.3103	89.5833
Replicate 4 - field 1	61.1111	92.1569
Replicate 4 - field 2	78	84.375
Replicate 4 - field 3	78.0488	89.6552
Replicate 4 - field 4	77.7778	81.25
Replicate 4 - field 5	81.8182	77.3333
Replicate 4 - field 6	70	82.8571
Replicate 4 - field 7	63.6364	85.3659
Replicate 4 - field 8	47.2222	76.5432
Replicate 4 - field 9	59.375	91.5254
Replicate 4 - field 10	79.3103	74.1935
Replicate 5 - field 1	71.4286	91.6667
Replicate 5 - field 2	70.3704	88
Replicate 5 - field 3	26.087	88.785
Replicate 5 - field 4	44.5946	87.3418
Replicate 5 - field 5	51.0204	80.8824
Replicate 5 - field 6	45.9184	85.7143
Replicate 5 - field 7	53.4247	86
Replicate 5 - field 8	51.1628	91.0714
Replicate 5 - field 9	47.4359	94.1176
Replicate 5 - field 10	32.7869	81.0811

## Sheet: 4K
	N2-, M3-		N2+, M3+
	2.5mM glucose	22.5mM glucose	2.5mM glucose	22.5mM glucose
Replicate 1	180.3	148.8	1519.4	2691.5
Replicate 2	149.3	190.7	367.5	1029.8
Replicate 3	100.4	277.9	308.8	2003.2
Replicate 4	172.8	209.8	764	2509.1
