# Supplementary material for: Treatment with specific soluble factors promotes the functional maturation of transcription factor-mediated, pancreatic transdifferentiated cells
Source: PLoS One. 2018 May 16;13(5):e0197175. doi: 10.1371/journal.pone.0197175 (PMC5955553; doi:10.1371/journal.pone.0197175)
Supplement: S1 Dataset — (ZIP) [file pone.0197175.s004.zip › Data underlying this study/Minimal data set Fig 8.xlsx]

## Sheet: 8A
The data are presented as fold-changes in Ins1 gene expressions relative to the values in the cells measured on day 7 days after re-seeding.
	day 7	day 14	day 28	day 56	βTC6
Replicate 1	1	2.1663	1.68293	0.040133	231.042
Replicate 2	1	0.674	0.235	0.0721	58
Replicate 3	1	1.92361	1.69213	0.150694	134.259
Replicate 4	1	0.865169	0.419663	0.0520225	83.1461

## Sheet: 8B
The data are presented as fold-changes in Ins2 gene expressions relative to the values in the cells measured on day 7 days after re-seeding.
	day 7	day 14	day 28	day 56	βTC6
Replicate 1	1	3.75445	1.58897	0.0322064	89.3238
Replicate 2	1	1.13	0.282	0.0487	19.4
Replicate 3	1	1.07757	0.785613	0.0528914	27.3625
Replicate 4	1	0.766949	0.273729	0.0316102	20.339

## Sheet: 8C
	day 7	day 14	day 28	day 56	βTC6
Replicate 1	881.22	2421.95	1945.27	2368.31	259802
Replicate 2	444.726	956.286	1185.95	2387.8	324667
Replicate 3	609.856	1235	1892.09	1800.52	276537
Replicate 4	571.451	1360.77	1893.33	1905.59	278342
