# Supplementary material for: Treatment with specific soluble factors promotes the functional maturation of transcription factor-mediated, pancreatic transdifferentiated cells
Source: PLoS One. 2018 May 16;13(5):e0197175. doi: 10.1371/journal.pone.0197175 (PMC5955553; doi:10.1371/journal.pone.0197175)
Supplement: S1 Dataset — (ZIP) [file pone.0197175.s004.zip › Data underlying this study/Minimal data set Fig 5.xlsx]

## Sheet: 5A
The data are presented as fold-changes in Ins1 gene expressions relative to the values in the transfected cells not treated with N2+M3.
	VI (-)		VI (+)		βTC6
	N2-, M3-	N2+, M3+	N2-, M3-	N2+, M3+
Replicate 1	0	1.81e-05	1	1.77	115
Replicate 2	0	7.1722e-05	1	1.3	131.129
Replicate 3	0	4.6e-06	1	1.28	141
Replicate 4	0	7.356e-06	1	2.04	135.577

## Sheet: 5B
The data are presented as fold-changes in Ins2 gene expressions relative to the values in the transfected cells not treated with N2+M3.
	VI (-)		VI (+)		βTC6
	N2-, M3-	N2+, M3+	N2-, M3-	N2+, M3+
Replicate 1	8.08e-07	4.85e-07	1	2.04	14.7
Replicate 2	8.14e-07	2.069e-06	1	1.59	22.039
Replicate 3	0	8.3e-07	1	1.73	34.6
Replicate 4	0	1.171e-06	1	2.14	52.4242

## Sheet: 5C
The data are presented as fold-changes in Pcsk1 gene expressions relative to the values in the transfected cells not treated with N2+M3.
	VI (-)		VI (+)		βTC6
	N2-, M3-	N2+, M3+	N2-, M3-	N2+, M3+
Replicate 1	0	0	1	5.38	4848
Replicate 2	0	0	1	4	7056.77
Replicate 3	0	0	1	1.97	4974
Replicate 4	0	0	1	1.95	9583.82

## Sheet: 5D
The data are presented as fold-changes in Pcsk2 gene expressions relative to the values in the transfected cells not treated with N2+M3.
	VI (-)		VI (+)		βTC6
	N2-, M3-	N2+, M3+	N2-, M3-	N2+, M3+
Replicate 1	0	0	1	2.17	4633
Replicate 2	0	0	1	1.52	3828.93
Replicate 3	0	0	1	1.84	3527
Replicate 4	0	0	1	1.75	7700.87

## Sheet: 5E
The data are presented as fold-changes in Abcc8 gene expressions relative to the values in the transfected cells not treated with N2+M3.
	VI (-)		VI (+)		βTC6
	N2-, M3-	N2+, M3+	N2-, M3-	N2+, M3+
Replicate 1	0.133	0.0189	1	1.89	54.2
Replicate 2	0.246675	0.0546554	1	2.7	65.5381
Replicate 3	0.121	0.00991	1	2.07	46.5
Replicate 4	0.171171	0.0163063	1	1.89	41.8919

## Sheet: 5F
The data are presented as fold-changes in Slc2a2 gene expressions relative to the values in the transfected cells not treated with N2+M3.
	VI (-)		VI (+)		βTC6
	N2-, M3-	N2+, M3+	N2-, M3-	N2+, M3+
Replicate 1	1.93	0.635	1	1.13	14.3
Replicate 2	1.40909	1.17273	1	1.64	13
Replicate 3	1.13	0.394	1	1.13	11.4
Replicate 4	1.54839	0.437634	1	1.68	12.2581

## Sheet: 5G
The data are presented as fold-changes in NeuroD1 gene expressions relative to the values in the transfected cells not treated with N2+M3.
	VI (-)		VI (+)		βTC6
	N2-, M3-	N2+, M3+	N2-, M3-	N2+, M3+
Replicate 1	0	0.0275	1	5.27	3942
Replicate 2	0	0.146667	1	7.81818	4778.18
Replicate 3	0.112	0.166	1	4.63	6129
Replicate 4	0	0.0468013	1	1.45118	2063.64

## Sheet: 5H
The data are presented as fold-changes in Pax4 gene expressions relative to the values in the transfected cells not treated with N2+M3.
	VI (-)		VI (+)		βTC6
	N2-, M3-	N2+, M3+	N2-, M3-	N2+, M3+
Replicate 1	0	0	1	2.17	2.07
Replicate 2	0	0	1	4.15	2.40698
Replicate 3	0	0.00105	1	2.46	1.73
Replicate 4	0	0	1	1.9	1.35156

## Sheet: 5I
The data are presented as fold-changes in Pax6 gene expressions relative to the values in the transfected cells not treated with N2+M3.
	VI (-)		VI (+)		βTC6
	N2-, M3-	N2+, M3+	N2-, M3-	N2+, M3+
Replicate 1	1.07948	0.356936	1	1.28	5287.57
Replicate 2	0.374	0.232	1	1.31	2754
Replicate 3	0.236641	0.109924	1	1.64	2102.29
Replicate 4	0.5634	0.233	1	1.41	3381

## Sheet: 5J
The data are presented as fold-changes in Isl1 gene expressions relative to the values in the transfected cells not treated with N2+M3.
	VI (-)		VI (+)		βTC6
	N2-, M3-	N2+, M3+	N2-, M3-	N2+, M3+
Replicate 1	0.422	0.118	1	1.57	2205
Replicate 2	0.228099	0.0933884	1	1.27	1822.31
Replicate 3	0.0733	0.117	1	1.31	2420
Replicate 4	0.0665714	0.0678095	1	1.68	2304.76

[truncated: 6 more sheets: 5K, 5L, 5M, 5N, 5O, 5P]
