# Supplementary material for: Treatment with specific soluble factors promotes the functional maturation of transcription factor-mediated, pancreatic transdifferentiated cells
Source: PLoS One. 2018 May 16;13(5):e0197175. doi: 10.1371/journal.pone.0197175 (PMC5955553; doi:10.1371/journal.pone.0197175)
Supplement: S1 Dataset — (ZIP) [file pone.0197175.s004.zip › Data underlying this study/Minimal data set Fig 2.xlsx]

## Sheet: 2D
The data are presented as fold-changes in Ins1 gene expressions relative to the values in the cells treated with AC-SCM.
	Pre	AC-SCM	AC-SFDM	SC-SCM	SC-SFDM	βTC6
Replicate 1	0	1	2.02	15.1	6.38	594.442
Replicate 2	0	1	1.81	3.42	9.52	1660.63
Replicate 3	0	1	3.22	6.8	10.7	724.788
Replicate 4	0	1	2.36	8.43	9.13	1654.81

## Sheet: 2E
The data are presented as fold-changes in Ins2 gene expressions relative to the values in the cells treated with AC-SCM.
	Pre	AC-SCM	AC-SFDM	SC-SCM	SC-SFDM	βTC6
Replicate 1	0	1	23.7237	206.189	51.46	1485.99
Replicate 2	0	1	4.4835	15.4324	311.54	22526.8
Replicate 3	0	1	114.856	32.5826	233.79	7430.11
Replicate 4	0	1	47.69	84.73	127.21	9172.53

## Sheet: 2H
	Pre	AC-SCM	AC-SFDM	SC-SCM	SC-SFDM	βTC6
Replicate 1	0.215839	8.30394	110.563	131.786	448.068	259802
Replicate 2	0.329459	8.91774	96.1276	168.126	446.817	324667
Replicate 3	0.320621	7.35205	90.9048	167.536	441.134	276537
Replicate 4	0.451861	6.46462	110.442	139.628	484.735	278342
