# Supplementary material for: Treatment with specific soluble factors promotes the functional maturation of transcription factor-mediated, pancreatic transdifferentiated cells
Source: PLoS One. 2018 May 16;13(5):e0197175. doi: 10.1371/journal.pone.0197175 (PMC5955553; doi:10.1371/journal.pone.0197175)
Supplement: S1 Dataset — (ZIP) [file pone.0197175.s004.zip › Data underlying this study/Minimal data set Fig 3.xlsx]

## Sheet: 3B
The data are presented as fold-changes in Ins1 gene expressions relative to the values in the cells treated with N2 and B27 supplement.
	B27+, N2+	B27+, N2-	B27-, N2+	B27-, N2-	βTC6
Replicate 1	1	1.63	1.09	0.927	93.173
Replicate 2	1	1.33	1.31	0.888	174.436
Replicate 3	1	0.91	0.977	0.747	67.737
Replicate 4	1	0.258	0.132	0.095	181.25

## Sheet: 3C
The data are presented as fold-changes in Ins2 gene expressions relative to the values in the cells treated with N2 and B27 supplement.
	B27+, N2+	B27+, N2-	B27-, N2+	B27-, N2-	βTC6
Replicate 1	1	0.648	1.66	1.22	29.137
Replicate 2	1	0.729	1.37	0.698	72.201
Replicate 3	1	0.906	1.83	0.843	31.889
Replicate 4	1	0.731	1.51	0.849	71.66

## Sheet: 3D
	B27+, N2+	B27+, N2-	B27-, N2+	B27-, N2-	βTC6
Replicate 1	543.399	331.353	813.532	88.9581	259802
Replicate 2	372.51	256.522	557.897	83.2264	324667
Replicate 3	446.657	245.26	588.681	92.619	276537
Replicate 4	231.891	115.519	348.778	51.6893	278342

## Sheet: 3E
The data are presented as fold-changes in Ins1 gene expressions relative to the values in the cells treated with M7.
	EGF (-)	exendin-4 (-)	forskolin (-)	L-685,458 (-)	nicotinamide (-)	noggin (-)	SB431542 (-)	M7	βTC6
Replicate 1	1.2	1.18	1.19	0.904	1.83	1.6	1.59	1	93.173
Replicate 2	1.15	0.935	1.59	0.803	1.96	1.21	2.1	1	174.436
Replicate 3	1.23	1.01	1.33	0.932	1.43	1.11	2.18	1	67.737
Replicate 4	1.23	0.664	1.16	0.647	1.17	0.912	1.58	1	181.25

## Sheet: 3F
The data are presented as fold-changes in Ins2 gene expressions relative to the values in the cells treated with M7.
	EGF (-)	exendin-4 (-)	forskolin (-)	L-685,458 (-)	nicotinamide (-)	noggin (-)	SB431542 (-)	M7	βTC6
Replicate 1	1.69	1.28	0.731	0.991	1.97	1.26	1.05	1	29.137
Replicate 2	1.5	1.08	0.794	0.995	1.59	1.27	1.3	1	72.201
Replicate 3	2.14	1.23	0.919	1.04	1.43	1.33	1.38	1	31.889
Replicate 4	1.65	0.827	0.545	0.874	1	0.945	0.978	1	71.66

## Sheet: 3G
The data are presented as fold-changes in Ins1 gene expressions relative to the values in the cells treated with M4.
	exendin-4 (-)	forskolin (-)	L-685,458 (-)	noggin (-)	M4	M7	βTC6
Replicate 1	0.922	3.31	0.887	0.941	1	0.418	179.74
Replicate 2	0.695	2.25	0.526	0.549	1	0.323	150.803
Replicate 3	0.885	2.739	0.806	0.779	1	0.395	153.118
Replicate 4	0.563	2.617	0.672	0.587	1	0.301	96.6553

## Sheet: 3H
The data are presented as fold-changes in Ins2 gene expressions relative to the values in the cells treated with M4.
	exendin-4 (-)	forskolin (-)	L-685,458 (-)	noggin (-)	M4	M7	βTC6
Replicate 1	0.777	1.2	0.771	1.18	1	0.627	55.8
Replicate 2	0.806	1.09	0.676	0.913	1	0.502	49.3805
Replicate 3	0.913	1.416	0.852	1.174	1	0.671	33.0178
Replicate 4	0.656	1.481	0.76	0.882	1	0.382	41.3333

## Sheet: 3I
	M7+. M3-	M7-, M3+	M7-, M3-	βTC6
Replicate 1	543.399	550.699	393.788	259802
Replicate 2	372.51	640.112	599.22	324667
Replicate 3	446.657	532.568	504.73	276537
Replicate 4	231.891	539.849	491.3	278342
