# Supplementary material for: Treatment with specific soluble factors promotes the functional maturation of transcription factor-mediated, pancreatic transdifferentiated cells
Source: PLoS One. 2018 May 16;13(5):e0197175. doi: 10.1371/journal.pone.0197175 (PMC5955553; doi:10.1371/journal.pone.0197175)
Supplement: S1 Dataset — (ZIP) [file pone.0197175.s004.zip › Data underlying this study/Minimal data set Fig 1.xlsx]

## Sheet: 1C
The data are presented as fold-changes in Ins1 gene expressions relative to the values in the cells transfected with PNDM.
	Pre	PND	PNM	PDM	NDM	PNDM	βTC6
Replicate 1	0	0.256452	1.87097	0.53629	0.0183871	1	29032.3
Replicate 2	0	0.0673394	2.16514	0.637615	0	1	36880.7
Replicate 3	0	0.0433333	0.723333	0.353333	0	1	145333
Replicate 4	0	0.0520526	1.2578	0.642036	0.00551724	1	47290.6

## Sheet: 1D
The data are presented as fold-changes in Ins2 gene expressions relative to the values in the cells transfected with PNDM.
	Pre	PND	PNM	PDM	NDM	PNDM	βTC6
Replicate 1	0	0.521429	2.74286	1.33929	0.112857	1	396429
Replicate 2	0.0630695	0.0263789	3.33333	3.09353	0.0522782	1	285372
Replicate 3	0.0422222	0.0644444	0.916667	1.7	0.0231481	1	318519
Replicate 4	0	0.0181306	2.51126	1.43018	0.0112613	1	153153

## Sheet: 1E
The data are presented as fold-changes in Gcg gene expressions relative to the values in the cells transfected with PNDM.
	Pre	PND	PNM	PDM	NDM	PNDM	βTC6
Replicate 1	0	1.44715	1.21951	4.90244	149.593	1	6796.75
Replicate 2	0	0.0276888	0.0947368	0.356979	5.60641	1	1585.81
Replicate 3	0	0.177236	0.360163	0.95122	29.7561	1	9918.7
Replicate 4	0	0.170709	0.290618	1.14645	12.4027	1	5034.32

## Sheet: 1F
The data are presented as fold-changes in Sst gene expressions relative to the values in the cells transfected with PNDM.
	Pre	PND	PNM	PDM	NDM	PNDM	βTC6
Replicate 1	0	62.069	0	0	0	1	40057.5
Replicate 2	0	109	2.025	0	0	1	61000
Replicate 3	0	41.7391	0	0.876812	0	1	109420
Replicate 4	0	31.8841	0.515942	0.148551	0	1	9275.36

## Sheet: 1G
The data are presented as fold-changes in Ppy gene expressions relative to the values in the cells transfected with PNDM.
	Pre	PND	PNM	PDM	NDM	PNDM	βTC6
Replicate 1	2.38072	1.06988	0.506024	0.491566	0.587952	1	24096.4
Replicate 2	2.64171	0.68984	1.21123	0.566845	0.451872	1	26738
Replicate 3	4.48936	0.392021	0.484043	0.312766	0.611702	1	53191.5
Replicate 4	3.38956	0.506024	0.815261	0.630522	0.232932	1	40160.6

## Sheet: 1H
	Pre	PND	PNM	PDM	NDM	PNDM	βTC6
Replicate 1	0.215839	1.70548	1.04997	1.58217	0.662806	1.54997	259802
Replicate 2	0.329459	0.794011	1.06085	1.36118	0.540785	1.46286	324667
Replicate 3	0.320621	1.62132	1.02459	1.56405	0.584917	1.80831	276537
Replicate 4	0.451861	1.1356	1.44661	1.83052	0.711191	1.23661	278342
