# Supplementary material for: Treatment with specific soluble factors promotes the functional maturation of transcription factor-mediated, pancreatic transdifferentiated cells
Source: PLoS One. 2018 May 16;13(5):e0197175. doi: 10.1371/journal.pone.0197175 (PMC5955553; doi:10.1371/journal.pone.0197175)
Supplement: S1 Dataset — (ZIP) [file pone.0197175.s004.zip › Data underlying this study/Minimal data set Fig 6.xlsx]

## Sheet: 6A
The data are presented as fold-changes in Alb gene expressions relative to the values in the transfected cells not treated with N2+M3.
	VI (-)		VI (+)		βTC6
	N2-, M3-	N2+, M3+	N2-, M3-	N2+, M3+
Replicate 1	8.7	4.23	1	4.9	0.000421
Replicate 2	13.3858	7.80315	1	2.48819	0.000331496
Replicate 3	10.3	2.79	1	3	0.00227
Replicate 4	13.4127	2.03968	1	1.10797	0.00180159

## Sheet: 6B
The data are presented as fold-changes in Cyp1a2 gene expressions relative to the values in the transfected cells not treated with N2+M3.
	VI (-)		VI (+)		βTC6
	N2-, M3-	N2+, M3+	N2-, M3-	N2+, M3+
Replicate 1	8.88	1.91	1	1.87	0.522
Replicate 2	5.33679	1.48705	1	0.212953	0.270466
Replicate 3	3.71	0.749	1	0.913	0.291
Replicate 4	12.3345	1.05923	1	0.658537	0.506969

## Sheet: 6C
The data are presented as fold-changes in Cebpb gene expressions relative to the values in the transfected cells not treated with N2+M3.
	VI (-)		VI (+)		βTC6
	N2-, M3-	N2+, M3+	N2-, M3-	N2+, M3+
Replicate 1	11.3	1.49	1	0.77	5.2
Replicate 2	6.35452	1.59197	1	0.87	1.73913
Replicate 3	4.14	0.809	1	1.1	3.79
Replicate 4	8.06612	1.49587	1	1.42	3.13223

## Sheet: 6D
The data are presented as fold-changes in Trf gene expressions relative to the values in the transfected cells not treated with N2+M3.
	VI (-)		VI (+)		βTC6
	N2-, M3-	N2+, M3+	N2-, M3-	N2+, M3+
Replicate 1	15.4	6.68	1	3.4	0.00614
Replicate 2	13.0303	7.15909	1	1.97727	0.00465152
Replicate 3	9.14	2.58	1	2.16	0.00866
Replicate 4	9.61749	3.21311	1	1.27869	0.00946448

## Sheet: 6E
The data are presented as fold-changes in Krt19 gene expressions relative to the values in the transfected cells not treated with N2+M3.
	VI (-)		VI (+)		βTC6
	N2-, M3-	N2+, M3+	N2-, M3-	N2+, M3+
Replicate 1	21.8	12.2	1	1.6	0.00119
Replicate 2	11.6757	6.97297	1	1.63	0.000643243
Replicate 3	9.38	9.88	1	1.02	0.00398
Replicate 4	13.2316	7.95165	1	1.71	0.00506361

## Sheet: 6F
The data are presented as fold-changes in Afp gene expressions relative to the values in the transfected cells not treated with N2+M3.
	VI (-)		VI (+)		βTC6
	N2-, M3-	N2+, M3+	N2-, M3-	N2+, M3+
Replicate 1	15.6	1.39	1	1.88	0.155
Replicate 2	16.4727	2.29818	1	0.618182	0.0563636
Replicate 3	18.3	1.15	1	1.52	0.0879
Replicate 4	13.3735	1.16867	1	0.478313	0.0529518
