# Supplementary material for: Treatment with specific soluble factors promotes the functional maturation of transcription factor-mediated, pancreatic transdifferentiated cells
Source: PLoS One. 2018 May 16;13(5):e0197175. doi: 10.1371/journal.pone.0197175 (PMC5955553; doi:10.1371/journal.pone.0197175)
Supplement: S1 Dataset — (ZIP) [file pone.0197175.s004.zip › Data underlying this study/Minimal data set Fig 7.xlsx]

## Sheet: 7A
	Preinduction	Pre Tx. 1	Pre Tx. 2	3 days after Tx.	7 days after Tx.	14 days after Tx.	21 days after Tx.	28 days after Tx.	35 days after Tx.
Untreated control group replicate 1	87	403	508	379	600	600	600	600	600
Untreated control group replicate 2	101	379	466	349	417	446	600	600	600
Untreated control group replicate 3	128	543	554	600	543	600
Untreated control group replicate 4	83	448	600	562	600	600	600	600	462
Untreated control group replicate 5	80	334	463	532	573	590	600	600	564
Transplanted group replicate 1	147	389	501	60	294	233	192	199	401
Transplanted group replicate 2	133	390	600	213	342	288	214	226	510
Transplanted group replicate 3	85	350	371	280	217	230	195	205	474
Transplanted group replicate 4	120	328	403	303	263	291	273	226	545
Transplanted group replicate 5	117	302	300	326	269	175	223	165	300

## Sheet: 7B
	Preinduction	Pre Tx. 1	Pre Tx. 2	3 days after Tx.	7 days after Tx.	14 days after Tx.	21 days after Tx.	28 days after Tx.	35 days after Tx.
Untreated control group replicate 1	26.1	24.6	24.5	24.4	22.6	23.5	24	22.8	22.8
Untreated control group replicate 2	19.4	16.1	16.7	18	17.7	16.7	16.7	16.4	17.4
Untreated control group replicate 3	27.5	23.3	23.2	23.2	21	21.1
Untreated control group replicate 4	21.3	20	18.7	19.8	19.9	18.6	18.7	19	20
Untreated control group replicate 5	24.4	24.3	23.5	23.8	24.3	24.6	24.8	22	23.4
Transplanted group replicate 1	25.2	26	26.4	25.6	24.7	25.8	27.6	28	26.3
Transplanted group replicate 2	22.3	23.1	21.9	20.4	20.3	20.7	21.5	21.2	20.7
Transplanted group replicate 3	23.2	24.9	24	24.7	21.5	24.6	25.2	25.3	23.7
Transplanted group replicate 4	27.8	28	27.1	22.8	24.1	26.4	27.8	27.3	24.9
Transplanted group replicate 5	24.3	24.5	24.8	21.2	23.8	24	23.6	21.5	21.5
